# Supplementary material for: Molecular Characterization of the Infectious Laryngotracheitis Virus (ILTV) Involved in Poultry Outbreaks Reveals the Virus Origin and Estimated Spreading Route
Source: Viruses. 2025 Jan 31;17(2):213. doi: 10.3390/v17020213 (PMC11860664; doi:10.3390/v17020213)
Supplement: Supplementary file 1 [file viruses-17-00213-s001.zip]

Archive with 1 entries (1 files):
- viruses-3388251-supplementary.pdf
